# Supplementary material for: A Single-Celled Metasurface for Multipolarization Generation and Wavefront Manipulation
Source: Nanomaterials (Basel). 2022 Dec 6;12(23):4336. doi: 10.3390/nano12234336 (PMC9740456; doi:10.3390/nano12234336)
Supplement: Supplementary file 1 [file nanomaterials-12-04336-s001.zip]

Archive with 1 entries (1 files):
- nanomaterials-2057241-supplementary.pdf
